# Supplementary material for: MicroRNAs in Cardiovascular Diseases: Molecular Networks of Cellular Homeostasis, Inflammation, and Pathological Remodeling
Source: Int J Mol Sci. 2026 Apr 17;27(8):3582. doi: 10.3390/ijms27083582 (PMC13116442; doi:10.3390/ijms27083582)
Supplement: Supplementary file 1 [file ijms-27-03582-s001.zip]

Archive with 1 entries (1 files):
- ijms-4255321-supplementary.pdf
